# Supplementary material for: Repair of Osteoporotic Bone Defects in Rats via the Sirtuin 1-Wnt/β-catenin Signaling Pathway by Novel Icariin/Porous Magnesium Alloy Scaffolds
Source: Biomater Res. 2024 Dec 9;28:0090. doi: 10.34133/bmr.0090 (PMC11625907; doi:10.34133/bmr.0090)
Supplement: Supplementary 1 — Figs. S1 and S2 Tables S1 and S2 [file bmr.0090.f1.zip]

Archive with 3 entries (3 files):
- BMR_LicenseToPublish2024 (1).pdf
- Supplementary data -BR.docx
- TOC-.tif
